# Supplementary material for: Production of Astaxanthin by Animal Cells via Introduction of an Entire Astaxanthin Biosynthetic Pathway
Source: Bioengineering (Basel). 2023 Sep 11;10(9):1073. doi: 10.3390/bioengineering10091073 (PMC10525450; doi:10.3390/bioengineering10091073)
Supplement: Supplementary file 1 [file bioengineering-10-01073-s001.zip]

Archive with 9 entries (9 files):
- Supplementary-Figure S1. RP- HPLC chromatogram of Ast and Can standards and Control sample.pdf
- Supplementary-Figure S2. Animal endogenous mevalonate pathway.pdf
- Supplementary-Figure S3. Predictive 3D of protein modeling, using Phyre2 web portal.pdf
- Supplementary-List of synthetic genes and plasmids involved in the study.pdf
- Supplementary-RP- HPLC chromatogram of ketocarotenoids for HEK293T cell-extracts.pdf
- Supplementary-Table S1. Details of primers and plasmids.pdf
- Supplementary-Table S2. Compositions and contents of total astaxanthin in HEK293T cells - modified.pdf
- Supplementary-Table S3. Compositions and contents of total canthaxanthin in HEK293T cells - modified.pdf
- Supplementary-Table S4. Compositions and contents of total-ketocarotenoids in HEK293T cells - modified.pdf
